# Supplementary material for: Enhanced Electrochemical Performance of Dual-Ion Batteries with T-Nb2O5/Nitrogen-Doped Three-Dimensional Porous Carbon Composites
Source: Molecules. 2025 Jan 8;30(2):227. doi: 10.3390/molecules30020227 (PMC11767531; doi:10.3390/molecules30020227)
Supplement: Supplementary file 1 [file molecules-30-00227-s001.zip]

Archive with 1 entries (1 files):
- molecules-3410011-supplementary.pdf
